# Supplementary material for: More closely related plants have more distinct mycorrhizal communities
Source: AoB Plants. 2014 Sep 23;6:plu051. doi: 10.1093/aobpla/plu051 (PMC4172195; doi:10.1093/aobpla/plu051)
Supplement: Supplementary Data [file plu051_supplementary_data.zip]

Archive with 4 entries (4 files):
- plu051supp_fig1.docx
- plu051supp_table1.docx
- plu051supp_data2.docx
- plu051supp_data1.docx
